# Supplementary material for: Toxoplasma gondii Clonal Strains All Inhibit STAT1 Transcriptional Activity but Polymorphic Effectors Differentially Modulate IFNγ Induced Gene Expression and STAT1 Phosphorylation
Source: PLoS One. 2012 Dec 11;7(12):e51448. doi: 10.1371/journal.pone.0051448 (PMC3519884; doi:10.1371/journal.pone.0051448)
Supplement: Data S1 — GRA15-regulated IFNγ responsive genes. 374 genes induced by IFNγ treatment and by Pru infection in a published microarray analysis and also present in a microarray analysis of HFFs infected with GRA15-deficient and GRA15-overexpressing Toxoplasma strains are listed. Whether these genes were also found to be at least two-fold GRA15-regulated in at least one parasite genetic background is also indicated. (XLSX) [file pone.0051448.s001.xlsx]

## Sheet: Sheet1
Gene symbol	Gene name	GRA15 regulated?
ASAHL	N-acylsphingosine amidohydrolase (acid ceramidase)-like	yes
ATP9A	ATPase, Class II, type 9A	yes
C14orf172	chromosome 14 open reading frame 172	yes
C16orf35	chromosome 16 open reading frame 35	yes
CCL2	chemokine (C-C motif) ligand 2	yes
CIAO1	cytosolic iron-sulfur protein assembly 1 homolog (S. cerevisiae)	yes
CSF2	colony stimulating factor 2 (granulocyte-macrophage)	yes
CTSS	cathepsin S	yes
FAM108B1	family with sequence similarity 108, member B1	yes
HAS2	hyaluronan synthase 2	yes
IL11RA	interleukin 11 receptor, alpha	yes
IL18R1	interleukin 18 receptor 1	yes
IL1A	interleukin 1, alpha	yes
KCTD17	potassium channel tetramerisation domain containing 17	yes
LCP1	lymphocyte cytosolic protein 1 (L-plastin)	yes
LIPG	lipase, endothelial	yes
LMAN1	lectin, mannose-binding, 1	yes
MAOA	monoamine oxidase A	yes
MAP3K8	mitogen-activated protein kinase kinase kinase 8	yes
MSX1	msh homeobox 1	yes
MT1F	metallothionein 1F	yes
MT1G	metallothionein 1G	yes
NAV3	neuron navigator 3	yes
NEFM	neurofilament, medium polypeptide 150kDa	yes
NFASC	neurofascin homolog (chicken)	yes
OSBPL3	oxysterol binding protein-like 3	yes
PARP12	poly (ADP-ribose) polymerase family, member 12	yes
PHF14	PHD finger protein 14	yes
PLD3	phospholipase D family, member 3	yes
PMM1	phosphomannomutase 1	yes
POU2F2	POU domain, class 2, transcription factor 2	yes
SHMT1	serine hydroxymethyltransferase 1 (soluble)	yes
SLC20A2	solute carrier family 20 (phosphate transporter), member 2	yes
SLC7A11	solute carrier family 7, (cationic amino acid transporter, y+ system) member 11	yes
SNF1LK2	SNF1-like kinase 2	yes
TFPI2	tissue factor pathway inhibitor 2	yes
TFPT	TCF3 (E2A) fusion partner (in childhood Leukemia)	yes
TK2	thymidine kinase 2, mitochondrial	yes
TNFAIP3	tumor necrosis factor, alpha-induced protein 3	yes
TNFRSF1B	tumor necrosis factor receptor superfamily, member 1B	yes
WISP1	WNT1 inducible signaling pathway protein 1	yes
YOD1	YOD1 OTU deubiquinating enzyme 1 homolog (S. cerevisiae)	yes
ZNF576	zinc finger protein 576	yes
ABCB9	ATP-binding cassette, sub-family B (MDR/TAP), member 9	no
ABCF2	ATP-binding cassette, sub-family F (GCN20), member 2	no
ACACA	acetyl-Coenzyme A carboxylase alpha	no
ACPP	acid phosphatase, prostate	no
ACSL6	acyl-CoA synthetase long-chain family member 6	no
ADK	adenosine kinase	no
AKAP13	A kinase (PRKA) anchor protein 13	no
AMH	anti-Mullerian hormone	no
AMIGO2	adhesion molecule with Ig-like domain 2	no
ANKHD1	ankyrin repeat and KH domain containing 1	no
ANKRD46	ankyrin repeat domain 46	no
APBA2	amyloid beta (A4) precursor protein-binding, family A, member 2 (X11-like)	no
ARHGAP22	Rho GTPase activating protein 22	no
ASF1A	ASF1 anti-silencing function 1 homolog A (S. cerevisiae)	no
ATPIF1	ATPase inhibitory factor 1	no
ATXN10	ataxin 10	no
AURKA	aurora kinase A	no
AYTL2	acyltransferase like 2	no
B4GALT7	xylosylprotein beta 1,4-galactosyltransferase, polypeptide 7 (galactosyltransferase I)	no
BAG5	BCL2-associated athanogene 5	no
BEX1	brain expressed, X-linked 1	no
BPHL	biphenyl hydrolase-like (serine hydrolase; breast epithelial mucin-associated antigen)	no
BRCA1	breast cancer 1, early onset	no
BRCC3	BRCA1/BRCA2-containing complex, subunit 3	no
BRDT	bromodomain, testis-specific	no
BTBD7	BTB (POZ) domain containing 7	no
C12orf4	chromosome 12 open reading frame 4	no
C15orf38	chromosome 15 open reading frame 38	no
C18orf24	chromosome 18 open reading frame 24	no
C19orf28	chromosome 19 open reading frame 28	no
C20orf111	chromosome 20 open reading frame 111	no
C2orf27	chromosome 2 open reading frame 27	no
C2orf3	chromosome 2 open reading frame 3	no
C2orf47	chromosome 2 open reading frame 47	no
C3orf14	chromosome 3 open reading frame 14	no
C4orf10	chromosome 4 open reading frame 10	no
C8orf4	chromosome 8 open reading frame 4	no
CA5BL	carbonic anhydrase VB-like	no
CACNG4	calcium channel, voltage-dependent, gamma subunit 4	no
CAPN9	calpain 9	no
CASP4	caspase 4, apoptosis-related cysteine peptidase	no
CASP9	caspase 9, apoptosis-related cysteine peptidase	no
CCDC131	coiled-coil domain containing 131	no
CCDC132	coiled-coil domain containing 132	no
CCDC90A	coiled-coil domain containing 90A	no
CCNB2	cyclin B2	no
CD2AP	CD2-associated protein	no
CD59	CD59 molecule, complement regulatory protein	no
CD80	CD80 molecule	no
CDC14A	CDC14 cell division cycle 14 homolog A (S. cerevisiae)	no
CDCA3	cell division cycle associated 3	no
CDH5	cadherin 5, type 2, VE-cadherin (vascular epithelium)	no
CENPP	centromere protein P	no
CENPQ	centromere protein Q	no
CENPQ	centromere protein Q	no
CENTA1	centaurin, alpha 1	no
CH25H	cholesterol 25-hydroxylase	no
CHAF1A	chromatin assembly factor 1, subunit A (p150)	no
CHORDC1	cysteine and histidine-rich domain (CHORD)-containing 1	no
CHRNA10	cholinergic receptor, nicotinic, alpha 10	no
CIT	citron (rho-interacting, serine/threonine kinase 21)	no
CNBP	CCHC-type zinc finger, nucleic acid binding protein	no
COL4A6	collagen, type IV, alpha 6	no
COPG	coatomer protein complex, subunit gamma	no
CREB5	cAMP responsive element binding protein 5	no
CROP	cisplatin resistance-associated overexpressed protein	no
CSDE1	cold shock domain containing E1, RNA-binding	no
CTRL	chymotrypsin-like	no
CXCL10	chemokine (C-X-C motif) ligand 10	no
CYBB	cytochrome b-245, beta polypeptide (chronic granulomatous disease)	no
CYP2A6	cytochrome P450, family 2, subfamily A, polypeptide 6	no
CYP2A7	cytochrome P450, family 2, subfamily A, polypeptide 7	no
CYP3A43	cytochrome P450, family 3, subfamily A, polypeptide 43	no
CYP3A5	cytochrome P450, family 3, subfamily A, polypeptide 5	no
D4S234E	HMP19 protein	no
DCLRE1C	DNA cross-link repair 1C (PSO2 homolog, S. cerevisiae)	no
DDX10	DEAD (Asp-Glu-Ala-Asp) box polypeptide 10	no
DEFB1	defensin, beta 1	no
DICER1	Dicer1, Dcr-1 homolog (Drosophila)	no
DIO2	deiodinase, iodothyronine, type II	no
DMXL1	Dmx-like 1	no
DPP3	dipeptidyl-peptidase 3	no
DUSP4	dual specificity phosphatase 4	no
DUSP5	dual specificity phosphatase 5	no
DUSP6	dual specificity phosphatase 6	no
EDC3	enhancer of mRNA decapping 3 homolog (S. cerevisiae)	no
EFCAB2	EF-hand calcium binding domain 2	no
ELL2	elongation factor, RNA polymerase II, 2	no
ELOVL5	ELOVL family member 5, elongation of long chain fatty acids (FEN1/Elo2, SUR4/Elo3-like, yeast)	no
ELOVL6	ELOVL family member 6, elongation of long chain fatty acids (FEN1/Elo2, SUR4/Elo3-like, yeast)	no
EPHB1	EPH receptor B1	no
ERBB3	v-erb-b2 erythroblastic leukemia viral oncogene homolog 3 (avian)	no
ETF1	eukaryotic translation termination factor 1	no
EVPL	envoplakin	no
FAM38B	family with sequence similarity 38, member B	no
FAM64A	family with sequence similarity 64, member A	no
FAM76A	family with sequence similarity 76, member A	no
FCGBP	Fc fragment of IgG binding protein	no
FGA	fibrinogen alpha chain	no
FGF7	fibroblast growth factor 7 (keratinocyte growth factor)	no
FLJ10986	hypothetical protein FLJ10986	no
FNTA	farnesyltransferase, CAAX box, alpha	no
FST	follistatin	no
FTSJ1	FtsJ homolog 1 (E. coli)	no
GATA4	GATA binding protein 4	no
GCH1	GTP cyclohydrolase 1 (dopa-responsive dystonia)	no
GEMIN4	gem (nuclear organelle) associated protein 4	no
GFRA3	GDNF family receptor alpha 3	no
GK	glycerol kinase	no
GLI2	GLI-Kruppel family member GLI2	no
GNA14	guanine nucleotide binding protein (G protein), alpha 14	no
GNAO1	guanine nucleotide binding protein (G protein), alpha activating activity polypeptide O	no
GNG4	guanine nucleotide binding protein (G protein), gamma 4	no
GNGT1	guanine nucleotide binding protein (G protein), gamma transducing activity polypeptide 1	no
GOSR2	golgi SNAP receptor complex member 2	no
GPKOW	G patch domain and KOW motifs	no
GPR88	G protein-coupled receptor 88	no
GRB7	growth factor receptor-bound protein 7	no
HBZ	hemoglobin, zeta	no
HDAC5	histone deacetylase 5	no
HEYL	hairy/enhancer-of-split related with YRPW motif-like	no
HIST1H2AL	histone cluster 1, H2al	no
HIST1H4H	histone cluster 1, H4h	no
HLA-DOB	major histocompatibility complex, class II, DO beta	no
HMBOX1	homeobox containing 1	no
HMGA2	high mobility group AT-hook 2	no
HMGN4	high mobility group nucleosomal binding domain 4	no
HMOX1	heme oxygenase (decycling) 1	no
HN1	hematological and neurological expressed 1	no
HOXB9	homeobox B9	no
HR	hairless homolog (mouse)	no
HS3ST3B1	heparan sulfate (glucosamine) 3-O-sulfotransferase 3B1	no
HSPA4L	heat shock 70kDa protein 4-like	no
HSPB2	heat shock 27kDa protein 2	no
IDH3A	isocitrate dehydrogenase 3 (NAD+) alpha	no
IFNAR1	interferon (alpha, beta and omega) receptor 1	no
IGFBP2	insulin-like growth factor binding protein 2, 36kDa	no
IKBKB	inhibitor of kappa light polypeptide gene enhancer in B-cells, kinase beta	no
INADL	InaD-like (Drosophila)	no
JHDM1D	jumonji C domain-containing histone demethylase 1 homolog D (S. cerevisiae)	no
KCNAB1	potassium voltage-gated channel, shaker-related subfamily, beta member 1	no
KCNJ13	potassium inwardly-rectifying channel, subfamily J, member 13	no
KIAA0892	KIAA0892	no
KIAA1219	KIAA1219	no
KIF2A	kinesin heavy chain member 2A	no
KIF2A	kinesin heavy chain member 2A	no
KISS1	KiSS-1 metastasis-suppressor	no
KLF6	Kruppel-like factor 6	no
KLK2	kallikrein-related peptidase 2	no
KNG1	kininogen 1	no
KPNA5	karyopherin alpha 5 (importin alpha 6)	no
KPNA6	karyopherin alpha 6 (importin alpha 7)	no
LARS2	leucyl-tRNA synthetase 2, mitochondrial	no
LCMT2	leucine carboxyl methyltransferase 2	no
LOC642533	hypothetical LOC642533	no
LOC645619	similar to Adenylate kinase isoenzyme 4, mitochondrial (ATP-AMP transphosphorylase)	no
LOC90379	hypothetical protein BC002926	no
LOC91316	similar to bK246H3.1 (immunoglobulin lambda-like polypeptide 1, pre-B-cell specific)	no
LRCH3	leucine-rich repeats and calponin homology (CH) domain containing 3	no
LY6H	lymphocyte antigen 6 complex, locus H	no
MAP3K12	mitogen-activated protein kinase kinase kinase 12	no
MAP6D1	MAP6 domain containing 1	no
MBD4	methyl-CpG binding domain protein 4	no
MBP	myelin basic protein	no
MCM2	minichromosome maintenance complex component 2	no
MDFIC	MyoD family inhibitor domain containing	no
MGAM	maltase-glucoamylase (alpha-glucosidase)	no
MLF1IP	MLF1 interacting protein	no
MLL2	myeloid/lymphoid or mixed-lineage leukemia 2	no
MPP3	membrane protein, palmitoylated 3 (MAGUK p55 subfamily member 3)	no
MRPL19	mitochondrial ribosomal protein L19	no
MTMR15	myotubularin related protein 15	no
MUC5B	mucin 5B, oligomeric mucus/gel-forming	no
MYO1B	myosin IB	no
NFE2L1	nuclear factor (erythroid-derived 2)-like 1	no
NIT2	nitrilase family, member 2	no
NPR1	natriuretic peptide receptor A/guanylate cyclase A (atrionatriuretic peptide receptor A)	no
NUDT15	nudix (nucleoside diphosphate linked moiety X)-type motif 15	no
OAS3	2'-5'-oligoadenylate synthetase 3, 100kDa	no
OSTM1	osteopetrosis associated transmembrane protein 1	no
OVOL2	ovo-like 2 (Drosophila)	no
OXSR1	oxidative-stress responsive 1	no
PA2G4	proliferation-associated 2G4, 38kDa	no
PAK2	p21 (CDKN1A)-activated kinase 2	no
PAM	peptidylglycine alpha-amidating monooxygenase	no
PANX1	pannexin 1	no
PARD6B	par-6 partitioning defective 6 homolog beta (C. elegans)	no
PBEF1	pre-B-cell colony enhancing factor 1	no
PCDH9	protocadherin 9	no
PCSK1	proprotein convertase subtilisin/kexin type 1	no
PDE4D	phosphodiesterase 4D, cAMP-specific (phosphodiesterase E3 dunce homolog, Drosophila)	no
PELI2	pellino homolog 2 (Drosophila)	no
PFKFB1	6-phosphofructo-2-kinase/fructose-2,6-biphosphatase 1	no
PHF3	PHD finger protein 3	no
PHLDA1	pleckstrin homology-like domain, family A, member 1	no
PKP2	plakophilin 2	no
PLEKHA9	pleckstrin homology domain containing, family A (phosphoinositide binding specific) member 9	no
PLEKHG6	pleckstrin homology domain containing, family G (with RhoGef domain) member 6	no
PLK1	polo-like kinase 1 (Drosophila)	no
PLK3	polo-like kinase 3 (Drosophila)	no
PLXNA2	plexin A2	no
PMAIP1	phorbol-12-myristate-13-acetate-induced protein 1	no
PMS2	PMS2 postmeiotic segregation increased 2 (S. cerevisiae)	no
PNPLA6	patatin-like phospholipase domain containing 6	no
PNPO	pyridoxamine 5'-phosphate oxidase	no
POLD3	polymerase (DNA-directed), delta 3, accessory subunit	no
PPP1CA	protein phosphatase 1, catalytic subunit, alpha isoform	no
PPP2CA	protein phosphatase 2 (formerly 2A), catalytic subunit, alpha isoform	no
PRDM16	PR domain containing 16	no
PREB	prolactin regulatory element binding	no
PRKAR2B	protein kinase, cAMP-dependent, regulatory, type II, beta	no
PROSC	proline synthetase co-transcribed homolog (bacterial)	no
PROX1	prospero homeobox 1	no
PRPS1	phosphoribosyl pyrophosphate synthetase 1	no
PRRG4	proline rich Gla (G-carboxyglutamic acid) 4 (transmembrane)	no
PSKH1	protein serine kinase H1	no
PSMB5	proteasome (prosome, macropain) subunit, beta type, 5	no
PSME4	proteasome (prosome, macropain) activator subunit 4	no
PSPC1	paraspeckle component 1	no
PTCD3	Pentatricopeptide repeat domain 3	no
PTGDS	prostaglandin D2 synthase 21kDa (brain)	no
PTPN14	protein tyrosine phosphatase, non-receptor type 14	no
PTPRE	protein tyrosine phosphatase, receptor type, E	no
PTTG1	pituitary tumor-transforming 1	no
RAB27A	RAB27A, member RAS oncogene family	no
RABEP1	rabaptin, RAB GTPase binding effector protein 1	no
RAC2	ras-related C3 botulinum toxin substrate 2 (rho family, small GTP binding protein Rac2)	no
RANBP9	RAN binding protein 9	no
RASSF4	Ras association (RalGDS/AF-6) domain family 4	no
RBM12	RNA binding motif protein 12	no
RBM15B	RNA binding motif protein 15B	no
RBMX	RNA binding motif protein, X-linked	no
REG1B	regenerating islet-derived 1 beta (pancreatic stone protein, pancreatic thread protein)	no
RIMS2	regulating synaptic membrane exocytosis 2	no
RNF111	ring finger protein 111	no
RP2	retinitis pigmentosa 2 (X-linked recessive)	no
RPL18A	ribosomal protein L18a	no
RRP15	ribosomal RNA processing 15 homolog (S. cerevisiae)	no
RSBN1	round spermatid basic protein 1	no
RUVBL2	RuvB-like 2 (E. coli)	no
RWDD3	RWD domain containing 3	no
SAP130	Sin3A-associated protein, 130kDa	no
SCAMP5	secretory carrier membrane protein 5	no
SCEL	sciellin	no
SCGB2A2	secretoglobin, family 2A, member 2	no
SCML1	sex comb on midleg-like 1 (Drosophila)	no
SCML2	sex comb on midleg-like 2 (Drosophila)	no
SDK2	sidekick homolog 2 (chicken)	no
SEC14L3	SEC14-like 3 (S. cerevisiae)	no
SERF1A	small EDRK-rich factor 1A (telomeric)	no
SERHL	serine hydrolase-like	no
SERP1	stress-associated endoplasmic reticulum protein 1	no
SF3A2	splicing factor 3a, subunit 2, 66kDa	no
SFRS14	splicing factor, arginine/serine-rich 14	no
SGEF	Src homology 3 domain-containing guanine nucleotide exchange factor	no
SIN3B	SIN3 homolog B, transcription regulator (yeast)	no
SLC11A2	solute carrier family 11 (proton-coupled divalent metal ion transporters), member 2	no
SLC14A1	solute carrier family14 (urea transporter), member 1 (Kidd blood group)	no
SLC2A3	solute carrier family 2 (facilitated glucose transporter), member 3	no
SLC2A3	solute carrier family 2 (facilitated glucose transporter), member 3	no
SLC2A3P1	solute carrier family 2 (facilitated glucose transporter), member 3 pseudogene 1	no
SLC2A5	solute carrier family 2 (facilitated glucose/fructose transporter), member 5	no
SLC6A15	solute carrier family 6, member 15	no
SLCO1B1	solute carrier organic anion transporter family, member 1B1	no
SMG5	Smg-5 homolog, nonsense mediated mRNA decay factor (C. elegans)	no
SMYD5	SMYD family member 5	no
SNAPC1	small nuclear RNA activating complex, polypeptide 1, 43kDa	no
SNAPC3	small nuclear RNA activating complex, polypeptide 3, 50kDa	no
SNX24	sorting nexing 24	no
SOX13	SRY (sex determining region Y)-box 13	no
SPAG5	sperm associated antigen 5	no
SPRR1A	small proline-rich protein 1A	no
SPRR2C	small proline-rich protein 2C	no
SREBF2	sterol regulatory element binding transcription factor 2	no
SSR4	signal sequence receptor, delta (translocon-associated protein delta)	no
ST3GAL6	ST3 beta-galactoside alpha-2,3-sialyltransferase 6	no
STEAP1	six transmembrane epithelial antigen of the prostate 1	no
STIL	SCL/TAL1 interrupting locus	no
SUB1	SUB1 homolog (S. cerevisiae)	no
SYCP2	synaptonemal complex protein 2	no
TAC1	tachykinin, precursor 1 (substance K, substance P, neurokinin 1, neurokinin 2, neuromedin L, neurokinin alpha, neuropeptide K, neuropeptide gamma)	no
TAGLN3	transgelin 3	no
TAP2	transporter 2, ATP-binding cassette, sub-family B (MDR/TAP)	no
TAP2	transporter 2, ATP-binding cassette, sub-family B (MDR/TAP)	no
TBCE	tubulin folding cofactor E	no
TCF15	transcription factor 15 (basic helix-loop-helix)	no
TCN2	transcobalamin II; macrocytic anemia	no
THOC2	THO complex 2	no
THPO	thrombopoietin (myeloproliferative leukemia virus oncogene ligand, megakaryocyte growth and development factor)	no
THSD7A	thrombospondin, type I, domain containing 7A	no
TIPARP	TCDD-inducible poly(ADP-ribose) polymerase	no
TLR2	toll-like receptor 2	no
TLR6	toll-like receptor 6	no
TMEM118	transmembrane protein 118	no
TNC	tenascin C (hexabrachion)	no
TNKS2	tankyrase, TRF1-interacting ankyrin-related ADP-ribose polymerase 2	no
TNNC1	troponin C type 1 (slow)	no
TNRC6B	trinucleotide repeat containing 6B	no
TOMM70A	translocase of outer mitochondrial membrane 70 homolog A (S. cerevisiae)	no
TRAF2	TNF receptor-associated factor 2	no
TREM2	triggering receptor expressed on myeloid cells 2	no
TRIM66	tripartite motif-containing 66	no
TSEN34	tRNA splicing endonuclease 34 homolog (S. cerevisiae)	no
TTN	titin	no
TUFM	Tu translation elongation factor, mitochondrial	no
UBL5	ubiquitin-like 5	no
UBXD1	UBX domain containing 1	no
UCHL5	ubiquitin carboxyl-terminal hydrolase L5	no
UST	uronyl-2-sulfotransferase	no
VAC14	Vac14 homolog (S. cerevisiae)	no
VCX2	variable charge, X-linked 2	no
VCY1B	variable charge, Y-linked 1B	no
VPS13A	vacuolar protein sorting 13 homolog A (S. cerevisiae)	no
VWF	von Willebrand factor	no
WAC	WW domain containing adaptor with coiled-coil	no
WDR18	WD repeat domain 18	no
WDR7	WD repeat domain 7	no
WISP2	WNT1 inducible signaling pathway protein 2	no
WWC1	WW and C2 domain containing 1	no
XPO4	exportin 4	no
XRCC3	X-ray repair complementing defective repair in Chinese hamster cells 3	no
YIPF6	Yip1 domain family, member 6	no
ZCCHC10	zinc finger, CCHC domain containing 10	no
ZFP106	zinc finger protein 106 homolog (mouse)	no
ZMYM1	zinc finger, MYM-type 1	no
ZNF133	zinc finger protein 133	no
ZNF211	zinc finger protein 211	no
ZNF643	zinc finger protein 643	no
ZNF79	zinc finger protein 79	no
ZNF93	zinc finger protein 93 (HTF34)	no
ZRSR1	zinc finger (CCCH type), RNA-binding motif and serine/arginine rich 1	no
